# Supplementary material for: NGS-Based Genomic Characterization of ESBL/AmpC-Producing Extraintestinal Pathogenic Escherichia coli from Captive Wildlife in Tunisia
Source: Antibiotics (Basel). 2026 Apr 29;15(5):449. doi: 10.3390/antibiotics15050449 (PMC13203681; doi:10.3390/antibiotics15050449)
Supplement: Supplementary file 1 [file antibiotics-15-00449-s001.zip]

Archive with 1 entries (1 files):
- antibiotics-4051289-supplementary.pdf
